# Supplementary material for: Food Matrix Effects on Plant-Derived Bioactive Compounds and Micronutrients: Implications for Functional Food Development
Source: Int J Mol Sci. 2026 Jun 18;27(12):5503. doi: 10.3390/ijms27125503 (PMC13299729; doi:10.3390/ijms27125503)
Supplement: Supplementary file 1 [file ijms-27-05503-s001.zip]

Archive with 1 entries (1 files):
- ijms-4350844-supplementary.pdf
